# Supplementary material for: Integrative taxonomy in helminth analysis: protocols and limitations in the twenty-first century
Source: Parasit Vectors. 2025 Mar 5;18:87. doi: 10.1186/s13071-025-06682-6 (PMC11881375; doi:10.1186/s13071-025-06682-6)
Supplement: Supplementary file 1 — Additional file 1. [file 13071_2025_6682_MOESM1_ESM.xlsx]

## Sheet: Nematoda
	Reference	Year	species	Family	Superfamilia	Country 1	Country 2	Country 3	Other countries	Continent	New species	Number of new species	Host	Host group	Morphometry and light microscopy	Fluorescence microscopy	SEM	TEM	Mating experiments	Cytogenetic analyses	Restriction profile (PCR-RFLP)	Isozyme analyses	28S	18S	16S	12S	ITS1	5.8S	ITS2	COI	COII	RNR2	CYB	NAD4	NAD5	hsp90	EF1 α-1	nas 10	rpl-1, rpl-2, rpl-10, rpl-14, rpl-16, rpl-23, rpl-26, rpl-27, rpl-27a, rpl-28, rpl-30, rpl-31, rpl-32, rpl-34, rpl-35, rpl-38, rpl-39, rps-1, rps-8, rps-20, rps-21, rps-24, rps-25, rps-27, and rps-28	Molecular analysis	Histopathology	Ecology	Epidemiology	doi
1	Hosseinvand et al.	2023	Amplimerlinius (five species), Geocenamus (one species), Merlinius (three species), Nagelus (two species), Paramerlinius (one species), Scutylenchus (two species), and Telomerlinius (one species).	Merliniinae		Iran				Asia	Scutylenchus	1		Plant	1	0	1	0	0	0	0	0	1	1	0	0	1	0	1	0	0	0	0	0	0	0	0	0	0	4	0	0	0	10.1017/S0022149X23000640
2	Ailán-Choke	2023	Cucullanus pinnai pinnai, C. pinnai pterodoraxi	Cucullanidae		Argentina	Brazil			America	0	0	Pterodoras granulosus	Fish	1	0	0	0	0	0	0	0	1	1	0	0	1	1	1	1	0	0	0	0	0	0	0	0	0	6	0	1	1	10.1007/s00436-022-07758-3
3	Chavero-Camacho	2021	Paratylenchus	Tylenchulidae		Spain				Europe	Paratylenchus parastraeleni	1		Plant	1	0	0	0	0	0	0	0	1	0	0	0	1	1	1	1	0	0	0	0	0	0	0	0	0	5	0	1	0	10.3390/plants10071454
4	Torres da Silva	2017	Goezia spinulosa	Raphidascarididae		Brazil				America	0	0	Arapaima gigas	Fish	1	0	1	0	0	0	0	0	1	1	0	0	1	1	1	1	1	0	0	0	0	0	0	0	0	7	1	1	1	10.1016/j.vetpar.2017.05.011
5	Rolish Singh	2021	Paratylenchus	Paratylenchinae		NI				NI	0	0	Fish	Fish	1	0	1	0	0	0	0	0	1	1	0	0	1	1	1	1	0	0	0	0	0	0	0	0	0	6	0	0	0	10.3390/plants10020408
6	Ailán-Choke	2021	Spirocamallnus pintoi	Camallanidae		Argentina				America	0	0	Corydoras micracanthus	Fish	1	0	0	0	0	0	0	0	1	1	0	0	0	0	0	1	0	0	0	0	0	0	0	0	0	3	0	1	0	10.1017/S0031182021000706
7	Malta	2020	Sprentascaris mahnerti	Raphidascarididae		Brazil				America	0	0	Loricariichthys labialis	Fish	1	0	1	0	0	0	0	0	1	1	0	0	1	1	1	1	0	0	0	0	0	0	0	0	0	6	0	0	0	10.1016/j.parint.2019.101978
8	Goncalves da Fonseca	2016	Anisakis, Terranova, Contracaecum, Hysterothylacium, Raphidascaris	Anisakidae and Raphidascarididae		Brazil				America	0	0		Fish	1	0	1	0	0	0	0	0	0	0	0	0	1	0	0	0	1	0	0	0	0	0	0	0	0	2	0	0	0	10.1016/j.ijfoodmicro.2016.07.026
9	Oliveira	2023	Metastrongylus	Metastrongylidae		Brazil				America	0	0	Sus scrofa	Mammal	1	0	0	0	0	0	0	0	1	1	0	0	1	1	1	1	0	0	0	0	0	0	0	0	0	6	0	1	0	10.1186/s13071-023-06047-x
10	Zograf	2024	Aborjinia	Leptosomatidae		Russia				Asia	Aborjinia profunda n. sp., Paraborjinia n. gen.	2	Polychaeta	Annelid	1	0	0	0	0	0	0	0	1	1	0	0	0	0	0	0	0	0	0	0	0	0	0	0	0	2	0	0	0	10.3897/zookeys.1189.111825
11	Perin	2023	Ascarops strongylina, Strongyloides ransomi, Globocephalus urosubulatus, Oesophagostomum dentatum, Trichuris suis, Metastrongylus salmi, Metastrongylus pudendotecus, Ascaris suum, Stephanurus dentatus, Macracanthorhynchus hirudinaceus	Spirocercidae, Strongylidae, Ancylostomastidae, Trichuridae, Metastrongylidae, Ascarididae, Syngamidae, Oligacanthorhynchidae		Brazil				America	0	0	Sus scrofa	Mammal	1	0	0	0	0	0	0	0	1	1	0	0	1	0	0	0	0	0	0	0	0	0	0	0	0	3	0	0	0	10.3390/pathogens12020175
12	Alcantara	2023	Rhabdias	Rhabdiasidae		Brazil				America	Rhabdias matogrossensis n. sp., Rhabdias guaianensis n. sp.	2	Anuran	Amphibian	1	0	0	0	0	0	0	0	1	0	0	0	1	1	1	1	0	0	0	0	0	0	0	0	0	5	0	0	0	10.1016/j.parint.2022.102714
13	Janssen	2017	Meloidogyne	Heteroderidae		Tanzania				Africa	0	0	Coffea arabica	Plant	1	0	1	0	0	1	0	1	1	1	0	0	1	1	1	1	0	0	0	0	0	0	0	0	0	6	0	0	0	10.1371/journal.pone.0172190
14	Pereira	2018	Parapharyngodon bainae	Pharyngodonidae		Brazil				America	0	0	Tropidurus torquatus	Reptile	1	0	1	0	0	0	0	0	1	1	0	0	0	0	0	0	0	0	0	0	0	0	0	0	0	2	0	0	0	10.1371/journal.pone.0200494
15	López-Verdejo	2024	Philometroides	Philometridae		Italy				Europe	Philometroides giginosantoroi n. sp.	1	Muraena helena	Fish	1	0	1	0	0	0	0	0	0	1	0	0	0	0	0	0	0	0	0	0	0	0	0	0	0	1	1	0	0	10.1017/S0031182024000581
16	Riascos-Ortiz	2020	Helicotylenchus	Hoplolaimidae		Brazil	Colombia			America	0	0	Musa	Plant	1	0	0	0	0	0	0	0	1	0	0	0	0	0	0	0	0	0	0	0	0	0	0	0	0	1	0	0	0	10.21307/jofnem-2020-054
17	Nguyen	2021	Mesocriconema onoense	Criconematidae		Vietnam				Asia	0	0	Panax vietnamensis	Plant	1	0	0	0	0	0	0	0	1	1	0	0	1	1	1	0	0	0	0	0	0	0	0	0	0	5	0	0	0	doi: 10.1016/j.meegid.2021.105090
18	Di Azevedo	2017	Anisakis, Pseudoterranova, Contracaecum	Anisakidae		Brazil				America	Anisakis	1	Cetacean	Mammal	1	0	0	0	0	0	0	0	0	0	0	0	0	0	0	1	0	0	0	0	0	0	0	0	0	1	0	0	0	10.1007/s00436-017-5622-8
19	De Sousa	2019	Parapharyngodon and Thelandros	Pharyngodonidae		Spain	Morocco	United States	Senegal, Mexico, Cabo Verde	Europe, Africa	0	0	Lizard	Reptile	1	0	0	0	0	0	0	0	1	1	0	0	0	0	0	1	0	0	0	0	0	0	0	0	0	3	0	0	0	10.1017/S0022149X1800069X
20	Pantoja	2016	Hysterothylacium	Anisakidae		Brazil				America	0	0		Fish	1	0	0	0	0	0	0	0	0	0	0	0	1	1	1	0	1	0	0	0	0	0	0	0	0	4	0	0	0	10.1007/s00436-016-5221-0
21	da Costa Freitas	2022	Didelphonema longispiculata	Spiruroidea		Brazil				America	0	0	Didelphis marsupialis	Mammal	1	0	1	0	0	0	0	0	0	1	0	0	0	0	0	0	0	0	0	0	0	0	0	0	0	1	0	0	0	10.1645/21-59
22	Chen	2021	Aplectana	Cosmocercidae		China				Asia	A. xishuangbannaensis n. sp.	1	Polypedates megacephalus	Amphibian	1	0	0	0	0	0	0	0	1	1	0	0	1	0	0	1	0	0	0	0	0	0	0	0	0	4	0	0	0	10.1186/s13071-021-04667-9
23	Álvarez-Ortega	2023	Paratylenchus	Paratylenchidae		Unites States				America	Paratylenchus hawaiiensis sp. n., P. roboris sp. n., Paratylenchus borealis sp. n.	3		Plant	1	0	0	0	0	0	0	0	1	0	0	0	1	1	1	1	0	0	0	0	0	0	0	0	0	5	0	0	0	10.3390/plants12152770
24	Panti-May	2023	Trichuris muris	Trichuridae		Mexico	Argentina			America	0	0	Mus musculus, Rattus rattus	Mammal	1	0	0	0	0	0	0	0	0	0	0	0	0	0	1	1	0	0	0	0	0	0	0	0	0	2	0	0	0	10.1017/S0022149X23000160
25	Andrade-Silva	2020	Boehmiella wilsoni	Haemonchidae		Brazil				America	Boehmiellidae fam. nov.	1	Mesomys hispidus	Mammal	1	0	1	0	0	0	0	0	1	1	0	0	0	0	0	0	0	0	0	0	0	0	0	0	0	2	0	0	0	10.1016/j.ijppaw.2020.08.003
26	Laidoudi	2021	Dipetalonema graciliformis	Onchocercidae		French Guiana				America	0	0	Saguinus midas	Mammal	1	0	0	0	0	0	0	0	0	1	0	0	0	0	0	1	0	0	0	0	0	0	0	0	0	2	0	0	0	10.1017/S0031182021000901
27	Rivero	2022	Trichuris	Trichuridae		Spain				Europe	0	0	Hystrix cristata	Mammal	1	0	0	0	0	0	0	0	0	0	0	0	1	0	0	1	0	1	1	0	0	0	0	0	0	4	0	0	0	10.1016/j.actatropica.2021.106276
28	Sobotyk	2021	Thelazia californiensis	Thelaziidae		Unites States				America	0	0	Canis lupus familiaris	Mammal	1	0	0	0	0	0	0	0	0	0	0	1	0	0	0	1	0	0	0	0	0	0	0	0	0	2	0	0	0	10.1016/j.vprsr.2021.100553
29	Archidona-Yuste	2020	Xiphinema hispanum-complex	Longidoridae		Spain				Europe	Xiphinema malaka sp. nov.	1		Plant	1	0	0	0	0	0	0	0	1	1	0	0	1	0	0	0	0	0	0	0	0	0	0	0	0	3	0	0	0	10.3390/plants9121649
30	Ramírez-Cañas	2021	Viannaia	Viannaiidae		Mexico				America	Viannaia angelae n. sp., Viannaia arriaguensis n. sp.	2	Didelphis virginiana, Philander opossum	Mammal	1	0	0	0	0	0	0	0	0	0	0	0	1	1	1	1	0	0	0	0	0	0	0	0	0	4	0	0	0	10.1645/18-199
31	Ailán-Choke	2019	Procamallanus (Spirocamallanus) huacraensis	Camallanidae		Argentina				America	0	0	Trichomycterus spegazzinii	Fish	1	0	1	0	0	0	0	0	1	1	0	0	0	0	0	1	0	0	0	0	0	0	0	0	0	3	0	0	0	10.1007/s00436-019-06429-0
32	Wulcan	2019	Strongyloides spp.	Strongylidae		Saint Kitts and Nevis				America	0	0	Feliz catus	Mammal	1	0	0	0	0	0	0	0	0	0	0	0	0	0	0	1	0	0	0	0	0	0	0	0	0	1	1	1	0	10.1186/s13071-019-3592-7
33	Archidona-Yuste	2018	Meloidogyne	Meloidogynidae		Spain				Europe	Meloidogyne oleae sp. nov.	1		Plant	1	0	1	0	0	0	0	1	1	1	1	0	1	1	1	1	1	0	0	0	0	0	0	0	0	8	1	0	0	10.1371/journal.pone.0198236
34	Archidona-Yuste	2016	Xiphinema	Longidoridae		Spain				Europe	Xiphinema andalusiense sp. nov., Xiphinema celtiense sp. nov., Xiphinema iznajarense sp. nov., and Xiphinema mengibarense sp. nov.	4		Plant	1	0	0	0	0	0	0	0	1	1	0	0	1	0	0	0	0	0	0	0	0	0	0	0	0	3	0	0	0	10.1371/journal.pone.0165412
35	Solórzano-García	2023	Trypanoxyuris	Oxyuridae		Colombia				America	0	0	Aotus	Mammal	1	0	1	0	0	0	0	0	1	0	0	0	0	0	0	1	0	0	0	0	0	0	0	0	0	2	0	0	0	10.1007/s11230-023-10134-z
36	Virgilio	2023	Ancyracanthus electrophori n. sp.	Gnathostomatidae		Brazil				America	Ancyracanthus electrophori n. sp.	1	Electrophorus varii	Fish	1	0	1	0	0	0	0	0	1	0	0	0	0	0	0	1	0	0	0	0	0	0	0	0	0	2	0	0	0	10.1017/S0022149X22000864
37	Nascimento Gomes	2021		Spirocercidae		Brazil				America	Spirobakerus sagittalis sp. nov.	1	Cerdocyon thous	Mammal	1	0	1	0	0	0	0	0	0	1	0	0	0	0	0	0	0	0	0	0	0	0	0	0	0	1	0	0	0	10.1007/s00436-021-07106-x
38	Lagunas-Calvo	2019	Rhabdochona ictaluri	Rhabdochonidae		Mexico				America	0	0		Fish	1	0	1	0	0	0	0	0	1	1	0	0	0	0	0	1	0	0	0	0	0	0	0	0	0	3	0	1	1	10.1007/s00436-018-6189-8
39	Chen	2023	Physaloptera sibirica	Physalopteridae		China				Asia	0	0	Arctonyx collaris	Mammal	1	0	1	0	0	0	0	0	1	1	0	1	1	1	1	1	1	0	0	0	0	0	0	0	0	8	0	0	0	10.1186/s13071-023-05838-6
40	Troccoli	2021	Pratylenchus vovlasi sp. nov.	Pratylenchidae		Italy				Europe	Pratylenchus vovlasi sp. nov.	1	Rubus	Plant	1	0	1	0	0	0	1	0	1	0	0	0	1	1	1	0	0	0	0	0	0	1	0	0	0	5	0	0	0	10.3390/plants10061068
41	Santacruz	2021	Procamallanus	Camallanidae		Nicaragua	Costa Rica			America	Procamallanus barlowi n. sp.	1	Osteichthyes	Fish	1	0	1	0	0	0	0	0	1	0	0	0	0	0	0	1	0	0	0	0	0	0	0	0	0	2	0	0	1	10.1007/s00436-021-07148-1
42	Trinh	2023	Meloidogyne incognita	Meloidogynidae		Vietnam				Asia	0	0		Plant	1	0	1	0	0	0	0	0	1	0	0	0	1	1	1	1	0	0	0	0	1	0	0	0	0	6	0	0	0	10.1094/PDIS-04-23-0818-SR
43	Palomares-Rius	2022	Paratylenchus	Tylenchulidae		Spain				Europe	P. paraaonli sp. nov., P. plesiostraeleni sp. nov.	2		Plant	1	0	0	0	0	0	0	0	1	0	0	0	1	1	1	1	0	0	0	0	0	0	0	0	0	5	0	0	0	10.3390/plants11233385
44	Liu	2022	Arthrostoma leucurus sp. n.	Ancylostomatidae		China				Asia	Arthrostoma leucurus sp. n.	1	Meles leucurus	Mammal	1	0	0	0	0	0	0	0	0	0	0	0	0	0	0	1	0	0	0	0	0	0	0	0	0	1	0	0	0	10.1007/s11686-022-00587-5
45	Rebêlo	2023	Cosmocercoides amapari n. sp.	Cosmocercidae		Brazil				America	Cosmocercoides amapari n. sp.	1	Boana	Amphibian	1	0	1	0	0	0	0	0	0	0	0	0	0	0	0	1	0	0	0	0	0	0	0	0	0	1	0	0	0	10.1017/S0031182022001767
46	Ailán-Choke	2020	Procamallanus (Spirocamallanus) inopinatus	Camallanidae		Brazil				America	0	0	Anostomoides passionis, Megaleporinus elongatus	Fish	1	0	1	0	0	0	0	0	1	1	0	0	0	0	0	1	0	0	0	0	0	0	0	0	0	3	0	0	0	10.1017/S0031182020001687
47	Guo	2022	Rotylenchus zhongshanensis sp. nov.	Hoplolaimidae		China				Asia	Rotylenchus zhongshanensis sp. nov.	1		Plant	1	0	0	0	0	0	0	0	1	1	0	0	1	1	1	1	0	0	0	0	0	0	0	0	0	6	0	0	0	10.1017/S0022149X22000384
48	Ferri	2009	Acanthocheilonema, Brugia, Cercopithifilaria, Dipetalonema, Dirofilaria, Filaria, Foleyella, Litomosa, Litomosoides, Loa, Loxodontofilaria, Mansonella, Ochoterenella, Onchocerca, Piratuba, Setaria, Spirocerca, Thelazia, Wuchereria	Onchocercidae, Filariidae, Setariidae, Spirocercidae, Thelaziidae		Japan	Italy	France	Gabon, Venezuela, Cameroon, Namibia	Asia, Europe, Ameria, Africa	0	0		Mammal, Reptile, Amphibian, Bird	1	0	0	0	0	0	0	0	0	0	0	1	0	0	0	1	0	0	0	0	0	0	0	0	0	2	0	0	0	10.1186/1742-9994-6-1
49	Guo	2020	Anisakis typica, Hysterothylacium amoyense, Hysterothylacium sp., Hysterothylacium thalassini, Raphidascaris lophii	Anisakidae, Raphidascarididae		China				Asia	0	0	Nemipterus japonicus	Fish	1	0	0	0	0	0	1	0	0	0	0	0	1	1	1	0	0	0	0	0	0	0	0	0	0	3	0	0	0	10.1016/j.meegid.2020.104562
50	Walker	2023	Gyrinicola batrachiensis	Oxyuridae		United States				America	0	0	Lithobates clamitans, Lithobates grylio, Lithobates catesbeianus, Pseudacris regilla, Acris crepitans	Amphibian	1	0	0	0	0	0	0	0	1	1	0	0	0	0	0	0	0	0	0	0	0	0	0	0	0	2	0	0	0	10.1645/22-108
51	Panti-May	2024	Toxocara cati, Physaloptera sp.	Toxocaridae, Physalopteridae, Taeniidae		Mexico				America	0	0	Panthera oca	Mammal	1	0	1	0	0	0	0	0	1	0	0	0	0	0	0	1	0	0	0	0	0	0	0	0	0	2	0	0	0	10.1645/23-56
52	Verocai	2022	Orthostrongylus macrotis	Protostrongylidae		Canada				America	0	0	Alces americanus andersoni	Mammal	1	0	0	0	0	0	0	0	1	0	0	0	0	0	1	1	0	0	0	0	0	0	0	0	0	3	0	0	1	10.1645/22-20
53	Clavero-Camacho	2021	Paratylenchus spp.	Tylenchulidae		Spain				Europe	P. caravaquenus sp. nov., P. indalus sp. nov., P. pedrami sp. nov. and P. zurgenerus sp. nov	4		Plant	1	0	0	0	0	0	0	0	1	0	0	0	1	1	1	1	0	0	0	0	0	0	0	0	0	5	0	0	0	10.3390/ani11041161
54	Schwartz	2021	Thelazia callipaeda	Thelaziidae		United States				America	0	0	Canis lupus familiaris	Mammal	1	0	0	0	0	0	0	0	0	1	0	1	0	0	0	1	0	0	0	0	0	0	0	0	0	3	0	0	0	10.3201/eid2707.210019
55	Lui	2023	Stephanofilaria stilesi	Filariidae		United States				America	0	0	Bos taurus taurus, Bos taurus indicus	Mammal	1	0	0	1	0	0	0	0	1	1	0	1	0	0	0	1	0	0	0	0	0	0	0	0	0	4	1	0	0	10.1186/s13071-023-05905-y
56	Singh	2022	Rotylenchus rhomboides, Rotylenchus goodeyi	Hoplolaimidae		Netherlands	Poland			Europe	0	0		Plant	1	0	1	0	0	0	0	0	1	1	0	0	0	0	0	1	0	0	0	0	0	0	0	0	0	3	0	0	0	10.1094/PHYTO-08-21-0363-R
58	Cipriani	2022	Anisakis spp.	Anisakidae		Italy	Spain	United Kingdom	Greece, Norway	Europe	0	0	Cetacean	Mammal	1	0	0	0	0	0	0	0	0	0	0	0	0	0	0	0	1	0	0	0	0	0	1	1	0	3	0	0	0	10.1038/s41598-022-17710-1
59	Fabiyi	2023	Brumptaemilius sp., Gilsonema gabonensis, Obainia pachnephorus, Rhigonema disparovis	Carnoyidae, Rhigonematidae		Nigeria				Africa	0	0	Archispirostreptus, Spirostreptus	Arthropod	1	0	1	0	0	0	0	0	1	1	0	0	1	1	1	1	0	0	0	0	0	0	0	0	0	6	0	0	0	10.1017/S0022149X23000275
60	Bhat	2019	Steinernema hermaphroditum	Steinernematidae		India				Asia	0	0	Galleria mellonella	Arthropod	1	0	0	0	0	0	0	0	1	0	0	0	1	1	1	0	0	0	0	0	0	0	0	0	0	4	0	0	1	10.2478/s11686-019-00061-9
61	Chen	2021	Aplectana dayaoshanensis n. sp.	Cosmocercidae		China				Asia	Aplectana dayaoshanensis n. sp.	1	Sylvirana spinulosa, Polypedates megacephalus	Amphibian	1	0	1	0	0	0	0	0	1	1	0	0	1	0	1	0	0	0	0	0	0	0	0	0	0	4	0	0	0	10.1016/j.meegid.2021.105123
62	Zeng	2024	Rhabdias kafunata, Rhabdias bufonis	Rhabdiasidae		China				Asia	0	0	Bufo gargarizans	Amphibian	1	0	1	0	0	0	0	0	1	0	0	1	1	1	1	1	0	0	0	0	0	0	0	0	0	6	0	0	0	10.1186/s13071-024-06201-z
63	Mazza	2017	Hexamermis popilliae n. sp.	Mermithidae		Italy				Europe	Hexamermis popilliae n. sp.	1	Popillia japonica	Arthropod	1	0	0	0	0	0	0	0	1	1	0	0	0	0	0	0	0	0	0	0	0	0	0	0	0	2	0	0	0	10.1007/s11230-017-9746-0
64	Gu	2023	Porrocaecum	Toxocaridae		Czech Republic				Europe	Porrocaecum moraveci n. sp.	1	Circus aeruginosus	Bird	1	0	1	0	0	0	0	0	1	1	0	0	1	1	1	0	0	0	0	0	0	0	0	0	0	5	0	0	0	10.1186/s13071-023-05889-9
65	Archidona-Yuste	2024	Xenocriconemella	Criconematidae		Spain				Europe	Xenocriconemella iberica sp. nov., Xenocriconemella paraiberica sp. nov., Xenocriconemella pradense sp. nov.	3	Quercus	Plant	1	0	1	0	0	0	0	0	1	1	0	0	1	1	1	1	0	0	0	0	0	0	0	0	0	6	0	0	0	10.1186/s40851-024-00230-3
66	Peraza-Padilla	2024	Xenocriconemella costaricense sp. nov.	Criconematidae		Costa Rica				America	Xenocriconemella costaricense sp. nov.	1		Plant	1	0	0	0	0	0	0	0	1	1	0	0	1	1	1	1	0	0	0	0	0	0	0	0	0	6	0	0	0	10.1017/S0022149X24000294
67	Chen	2023	Seuratascaris	Ascaridoidea		China				Asia	Seuratascaris physalis sp. n.	1	Quasipaa exilispinosa	Amphibian	1	0	1	0	0	0	0	0	1	0	0	1	1	1	1	1	1	0	0	0	0	0	0	0	0	7	0	0	0	10.1016/j.parint.2022.102698
68	Peña-Santiago	2023	Loofilaimus	Loofilaimidae		Iran				Asia	0	0			1	0	1	0	0	0	0	0	1	0	0	0	0	0	0	0	0	0	0	0	0	0	0	0	0	1	0	0	0	10.1017/S0022149X2300024X
69	Garbin	2021	Baruscapillaria spiculata	Capillariidae		Argentina				America	0	0	Phalacrocorax brasilianus	Bird	1	0	1	0	0	0	0	0	0	1	0	0	0	0	0	0	0	0	0	0	0	0	0	0	0	1	0	0	0	10.1007/s00436-021-07112-z
70	Chen	2018	Megalobatrachonema hainanensis sp. nov.	Kathlaniidae		China				Asia	Megalobatrachonema hainanensis sp. nov.	1	Amolops hainanensis, Hylarana spinulosa	Amphibian	1	0	1	0	0	0	0	0	1	0	0	0	1	1	1	0	0	0	0	0	0	0	0	0	0	4	0	0	0	10.1017/S0022149X18001086
71	van Rensburg	2021	Prionchulus jonkershoekensis n. sp	Mononchidae		South Africa				Africa	Prionchulus jonkershoekensis n. sp	1			1	0	1	0	0	0	0	0	1	1	0	0	0	0	0	0	0	0	0	0	0	0	0	0	0	2	0	0	0	10.21307/jofnem-2021-039
72	Daramola	2020	Helicotylenchus multicinctus, Helicotylenchus dihystera	Hoplolaimidae		Nigeria				Africa	0	0	Theobroma cacao	Plant	1	0	0	0	0	0	0	0	1	0	0	0	0	0	0	0	0	0	0	0	0	0	0	0	0	1	0	0	0	10.11646/zootaxa.4778.2.6
73	Liébanas	2022	Longidorus maginicus n. sp.	Longidoridae		Spain				Europe	Longidorus maginicus n. sp.	1	Ptilotrichum spinosum	Plant	1	0	1	0	0	0	0	0	1	1	0	0	1	1	1	1	0	0	0	0	0	0	0	0	0	6	0	0	0	10.1017/S0022149X22000311
74	Lopes-Torres	2020	Mammomonogamus laryngeus	Syngamidae		Brazil				America	0	0	Bubalus bubalis	Mammal	1	1	1	0	0	0	0	0	0	0	0	0	0	0	0	1	0	0	0	0	0	0	0	0	0	1	1	0	0	10.1016/j.vetpar.2020.109164
75	Di Azevedo	2015	Anisakis paggiae	Anisakidae		Brazil				America	0	0	Kogia sima	Mammal	1	0	1	0	0	0	0	0	0	0	0	0	0	0	0	0	1	0	0	0	0	0	0	0	0	1	0	0	0	10.3354/dao02831
76	Sun	2024	Meloidogyne limonae n. sp.	Meloidogynidae		China				Asia	Meloidogyne limonae n. sp.	1	Citrus limon	Plant	1	0	1	0	0	0	0	0	1	0	1	0	1	1	1	1	1	0	0	0	0	0	0	0	0	7	0	0	0	10.1094/PDIS-05-23-0919-SR
77	Hossen	2021	Anisakis types I, II, and III, Contracaecum type II, Terranova types I and II, Hysterothylacium types IV, VI, VIII, and H. zhoushanense, Echinocephalus sp., Capillaria sp.	Anisakidae, Raphidascarididae, Gnathostomatidae, Capillariidae		Australia				Oceania	0	0	Platycephalus richardsoni, Platycephalus bassensis, Platycephalus fuscus	Fish	1	0	0	0	0	0	0	0	0	0	0	0	1	1	1	0	0	0	0	0	0	0	0	0	0	3	0	0	0	10.1007/s00436-020-06802-4
78	Moravec	2021	Philometra aequispiculata sp. n., Philometra notatae sp. n.	Philometridae		United States				America	Philometra aequispiculata sp. n., Philometra notatae sp. n.	2	Strongylura marina, Strongylura notata	Fish	1	0	1	0	0	0	0	0	0	1	0	0	0	0	0	1	0	0	0	0	0	0	0	0	0	2	0	0	0	10.14411/fp.2021.008
79	Charoennitiwat	2024	Paracapillaria siamensis sp. nov.	Trichuroidea		Thailand				Asia	Paracapillaria siamensis sp. nov.	1	Naja kaouthia	Reptile	1	0	1	0	0	0	0	0	0	1	0	0	1	0	0	1	0	0	0	0	0	0	0	0	0	3	0	0	0	10.1017/S0031182024000404
80	Flores	2021	Steinernema feltiae	Steinernematidae		Chile				America	0	0	Galleria mellonella	Arthropod	1	0	1	0	0	0	0	0	1	0	0	0	1	1	1	0	0	0	0	0	0	0	0	0	0	4	0	1	0	10.1186/s13071-020-04548-7
81	Pereira	2017	Raphidascaris (Sprentascaris) lanfrediae		Ascaridoidea	Brazil				America	0	0	Geophagus argyrosticus, Geophagusproximus	Fish	1	0	1	0	0	0	0	0	1	1	0	0	0	0	0	0	0	0	0	0	0	0	0	0	0	2	0	0	0	10.1016/j.parint.2016.10.012
82	Gu	2024	Baylisascaris spp., Baylisascaris procyonis	Ascarididae		China				Asia	0	0	Procyon lotor	Mammal	1	0	1	0	0	0	0	0	1	0	0	0	1	1	1	1	1	0	0	0	0	0	0	0	0	6	0	0	0	10.1017/S0031182023001312
83	Lehrter	2016	Ashworthius sidemi, Haemonchus contortus	Trichostrongylidae		France				Europe	0	0	Capreolus capreolus, Cervus elaphus, Cervus nippon, Dama dama, Ovis aries, Rupicapra rupicapra	Mammal	1	0	0	0	0	0	0	0	0	0	0	0	0	0	0	0	0	0	0	1	0	0	0	0	0	1	0	0	0	10.1016/j.meegid.2016.10.027
84	Maria	2020	Geocenamus chengi n. sp.	Merliniidae		China				Asia	Geocenamus chengi n. sp.	1	Camellia sinensis	Plant	1	0	1	0	0	0	0	0	1	1	0	0	1	1	1	0	0	0	0	0	0	0	0	0	0	5	0	0	0	10.21307/jofnem-2020-042
85	Chen	2018	Anisakis pegreffii, Anisakis typica and Anisakis simplex (sensu stricto) × Anisakis pegreffii, Hysterothylacium fabri, Hysterothylacium aduncum, Hysterothylacium sinense, Hysterothylacium amoyense, Hysterothylacium zhoushanense and Raphidascaris lophii.	Anisakidae, Raphidascarididae		China				Asia	0	0	Conger myriaster	Fish	1	0	1	0	0	0	1	0		0	0	0	1	1	1	0	0	0	0	0	0	0	0	0	0	3	0	0	0	10.1186/s13071-018-2850-4
86	Negreiros	2019	Philometroides acreanensis	Philometridae		Brazil				America	0	0	Pimelodus blochii	Fish	1	0	1	0	0	0	0	0	1	1	0	0	1	1	1	0	0	0	0	0	0	0	0	0	0	5	0	0	0	10.1016/j.parint.2018.10.010
87	Sakaguchi	2020	Eucoleus perforans, Eucoleus contortus, Aonchotheca bursata, Baruscapillaria obsignata, Capillaria anatis, Capillaria phasianina, and Capillaria spinulosa	Capillariidae		Japan				Europe	0	0	Phasianus colchicus versicolor, Columba livia, Gallus gallus domesticus, Anas platyrhynchos var. Domesticus, Anser cygnoides domesticus, Meleagris gallopavo	Bird	1	0	1	0	0	0	0	0	0	1	0	0	0	0	0	0	0	0	0	0	0	0	0	0	0	1	0	0	0	10.1007/s00436-019-06544-y
88	Agostinho	2020	Hysterothylacium fabri	Raphidascarididae		Brazil				America	0	0	Scomber colias	Fish	1	0	1	0	0	0	0	0	0	0	0	0	1	1	1	0	0	0	0	0	0	0	0	0	0	3	0	0	0	10.1007/s00436-020-06683-7
89	Solórzano-García	2016	Trypanoxyuris	Oxyuridae		Mexico				America	Trypanoxyuris multilabiatus n. sp., Trypanoxyuris pigrae n. sp.	2	Alouatta pigra	Mammal	1	0	1	0	0	0	0	0	1	1	0	0	0	0	0	1	0	0	0	0	0	0	0	0	0	3	0	0	0	10.1016/j.parint.2016.05.016
90	Liu	2019	Cosmocercoides wuyiensis n. sp.	Cosmocercidae		China				Asia	Cosmocercoides wuyiensis n. sp.	1	Amolops wuyiensis	Amphibian	1	0	1	0	0	0	0	0	0	1	0	0	1	1	1	1	0	0	0	0	0	0	0	0	0	5	0	0	0	10.1017/S0022149X19000518
91	Cao	2020	Skrjabinema longicaudatum n. sp.	Oxyuridae		China				America	Skrjabinema longicaudatum n. sp.	1	Pantholops hodgsonii	Mammal	1	0	1	0	0	0	0	0	1	1	0	0	1	1	1	1	0	0	0	0	0	0	0	0	0	6	0	0	0	10.1186/s13071-020-04430-6
92	Fouladvand	2019	Xiphinema afratakhtehnsis sp. nov.	Longidoridae		Iran				Asia	Xiphinema afratakhtehnsis sp. nov.	1		Plant	1	0	0	0	0	0	0	0	0	1	0	0	1	0	0	1	0	0	0	0	0	0	0	0	0	3	0	0	0	10.1371/journal.pone.0214147
93	Verocai	2014	Varestrongylus alces	Protostrongylidae		Norway				Europe	0	0	Alces alces	Mammal	1	0	0	0	0	0	0	0	0	0	0	0	0	0	1	0	0	0	0	0	0	0	0	0	0	1	1	0	0	10.1186/s13071-014-0557-8
94	Verocai	2014	Varestrongylus eleguneniensis sp. n.	Protostrongylidae		Canada				America	Varestrongylus eleguneniensis sp. n.	1	Rangifer tarandus, Ovibos moschatus, Alces americanus	Mammal	1	0	0	0	0	0	0	0	0	0	0	0	0	0	1	0	0	0	0	0	0	0	0	0	0	1	0	0	0	10.1186/s13071-014-0556-9
95	Herrmann	2016	Pristionchus occultus n. sp., Pristionchus taiwaniensis n. sp.	Diplogastridae		Taiwan				Asia	Pristionchus occultus n. sp., Pristionchus taiwaniensis n. sp.	2	Scarabaeidae	Arthropod	1	0	0	0	1	0	0	0	0	1	0	0	0	0	0	0	0	0	0	0	0	0	0	0	0	1	0	0	0	10.6620/ZS.2016.55-48
96	do Nascimento	2013	Rhabdias breviensis n. sp.	Rhabdiasidae		Brazil				America	Rhabdias breviensis n. sp.	1	Leptodactylus petersii, Leptodactylus macrosternum	Amphibian	1	0	1	0	0	0	0	0	0	0	0	0	0	0	0	1	0	0	0	0	0	0	0	0	0	1	0	0	0	10.1007/s11230-013-9432-9
97	Li	2016	Raphidascaroides nipponensis, Raphidascaris lophii, Hysterothylacium amoyense, Hysterothylacium larval type IV-A	Anisakidae, Raphidascarididae		China				Asia	0	0	Halieutaea stellata	Fish	1	0	1	0	0	0	0	0	0	0	0	0	1	1	1	0	0	0	0	0	0	0	0	0	0	3	0	0	0	10.1111/jfd.12374
98	Knoff	2012	Hysterothylacium deardorffoverstreetorum sp. nov.,	Raphidascarididae		Brazil				America	Hysterothylacium deardorffoverstreetorum sp. nov.	1	Paralichthys isosceles	Fish	1	0	1	0	0	0	0	0	0	1	0	0	1	1	1	0	1	0	0	0	0	0	0	0	0	5	0	0	0	10.1590/s0074-02762012000200006
99	Chen	2018	Cosmocercoides qingtianensis sp. n.	Cosmocercidae		China				Asia	Cosmocercoides qingtianensis sp. n.	1	Bufo gargarizans	Amphibian	1	0	1	0	0	0	0	0	0	1	0	0	1	1	1	1	0	0	0	0	0	0	0	0	0	5	0	0	0	10.1007/s00436-018-5877-8
100	Chen	2020	Cosmocercoides simile n. sp.	Cosmocercidae		China				Asia	Cosmocercoides simile n. sp.	1	Bufo gargarizans	Amphibian	1	0	1	0	0	0	0	0	1	1	0	0	1	1	1	1	0	0	0	0	0	0	0	0	0	6	0	0	0	10.1007/s00436-020-06687-3
101	Kanzaki	2013	Pristionchus maxplancki n. sp., Pristionchus quartusdecimus n. sp.	Diplogastridae		Japan				Asia	Pristionchus maxplancki n. sp., Pristionchus quartusdecimus n. sp.	2	Scarabaeidae	Arthropod	1	0	0	0	1	0	0	0	0	1	0	0	0	0	0	0	0	0	0	0	0	0	0	0	1	2	0	0	0	10.2108/zsj.30.680
102	Li	2016	Cucullanus extraneus n. sp.	Cucullanidae		Iraq				Asia	Cucullanus extraneus n. sp.	1	Pomacanthus maculosus	Fish	1	0	1	0	0	0	0	0	0	1	0	0	1	1	1	1	0	0	0	0	0	0	0	0	0	5	0	0	0	10.1016/j.parint.2016.08.007
103	Qing	2019	Pratylenchus capsici n. sp.	Pratylenchidae		Israel				Asia	Pratylenchus capsici n. sp.	1	Capsicum annuum	Plant	1	0	1	0	0	0	0	0	1	1	0	0	1	1	1	1	0	0	0	0	0	0	0	0	0	6	0	0	0	10.1094/PHYTO-09-18-0324-R
104	Stock	2006		Steinernematidae, Heterorhabditidae		United States				America	0	0	Galleria mellonella	Arthropod	1	0	0	0	0	0	0	0	1	0	0	0	1	0	0	0	0	0	0	0	0	0	0	0	0	2	0	0	1	10.1016/j.jip.2006.02.001
105	Apolônio Silva de Oliveira	2017	Paracanthonchus gynodiporata sp. n.	Cyatholaimidae		Brazil				America	Paracanthonchus gynodiporata sp. n.	1			1	0	0	0	0	0	0	0	1	1	0	0	0	0	0	1	0	0	0	0	0	0	0	0	0	3	0	0	0	10.1186/s12862-017-0908-0
																																									7

## Sheet: Trematoda
	Reference	Year	species	Family	Superfamilia	Country 1	Country 2	Country 3	Other countries	Continent	New species?	Number of new species	Host	Host group	Morphometry and light microscopy	Staining methods	SEM	HRM analysis	28S	18S	ITS1	5.8S	ITS2	COI	COII	ND1	ND5	COI-trnT-rrnL	16S	Molecular analysis	Histopathology	Ecology	Epidemiology	doi
1	Hernández-Mena	2016	Auriculostoma lobata n. sp.	Allocreadiidae		Mexico				America	Auriculostoma lobata n. sp.	1	Brycon guatemalensis	Fish	1	0	1	0	1	0	0	0	1	0	0	0	0	0		2	0	1	0	10.11646/zootaxa.4196.2.5
2	Santoro	2024	Anaporrhutum mundae sp. nov.	Gorgoderidae		Costa Rica				America	Anaporrhutum mundae sp. nov.	1	Urotrygon munda	Fish	1	0	1	0	1	0	0	0	0	1	1	0	0	0		3	0	0	0	10.1017/S0022149X2400018X
3	Sitko	2016	Metorchis	Opisthorchiidae		Czech Republic				Europe	0	0	Anas platyrhynchos, Aquila heliaca, Aythya fuligula, Buteo rufinus, Phalacrocorax carbo	Bird	1	1	0	0	0	1	1	0	0	1	0	1	0	0	0	4	0	0	0	10.1016/j.parint.2016.01.011
4	Alcantara	2024	Creptotrema	Allocreadiidae		Brazil				America	New specie of Creptotrema	1	Crossodactylus schmidti	Amphibian	1	0	0	0	1	0	0	0	0	1	0	0	0	0	0	2	0	0	0	10.1017/S0022149X24000099
5	Heneberg	2015	Prosthogonimus cuneatus, Prosthogonimus ovatus, Prosthogonimus pellucidus, Prosthogonimus rarus	Prosthogonimidae		Czech Republic				Europe	0	0	Anas clypeata, Anas strepera, Anas platyrhynchos, Aythya ferina, Passer domesticus, Turdus merula	Bird	1	0	0	0	0	0	0	0	1	1	0	1	0	0	0	3	0	0	0	10.1016/j.parint.2015.02.003
6	Santos Neto	2023	Urocleidoides	Dactylogyridae		Brazil				America	Urocleidoides vanini n. sp., Urocleidoides atilaiamarinoi n. sp., Urocleidoides macrosoma n. sp., Urocleidoides nataliapasternakae n. sp.	4	Characiformes, Gymnotiformes	Fish	1	0	0	0	1	0	0	0	0	1	0	0	0	0	0	2	0	0	0	10.1017/S0022149X2300041X
7	Corner	2023	Neospirorchis	Schistosomatoidea		Australia	United States			Oceania, America	Neospirorchis goodmanorum n. sp., Neospirorchis deburonae n. sp., Neospirorchis stacyi n. sp., Neospirorchis chapmanae n. sp.	4	Chelonia mydas, Caretta caretta	Reptile	1	0	0	0	1	0	0	0	1	1	0	0	0	0	0	3	0	0	0	10.1016/j.ijpara.2023.03.005
8	Santos Neto	2024	Urocleidoides	Dactylogyridae		Brazil				America	Urocleidoides itabocaensis n. sp., Urocleidoides omphalocleithrum n. sp.	2	Pseudanos trimaculatus	Fish	1	0	0	0	1	0	0	0	0	1	0	0	0	0	0	2	0	0	0	10.1007/s11230-024-10154-3
9	Machado	2024	Prosogonotrema bilabiatum	Sclerodistomidae		Brazil				America	0	0	Chaetodipterus faber	Fish	1	0	1	0	1	0	0	0	0	0	0	0	0	0	0	1	1	0	0	10.1007/s11686-024-00825-y
10	Montes	2022	Diegloglossidium maradonai n. g., n. sp.	Alloglossidiidae		Argentina				America	Diegloglossidium maradonai n. g., n. sp.	1	Hoplosternum littorale	Fish	1	0	0	0	1	0	1	1	1	0	0	0	0	0	0	4	0	1	0	10.1017/S0022149X22000670
11	Razo-Mendivil	2013	Phyllodistomum	Gorgoderidae		Mexico				America	Phyllodistomum inecoli n. sp.	1	Heterandria bimaculata	Fish	1	1	1	0	1	0	1	1	0	1	0	0	0	0	0	4	0	0	0	10.1007/s00436-013-3605-y
12	Vainutis	2023	Allocreadium	Allocreadiidae		Russia				Asia	Allocreadiidae pseudoisoporum sp. nov.	1	Carassius gibelio	Fish	1	1	1	0	1	0	0	0	0	1	0	0	0	0	0	2	0	1	0	10.1007/s11230-022-10081-1
13	Valadão	2022	Echinostoma pseudorobustum sp. nov.	Echinostomatidae		Brazil				America	Echinostoma pseudorobustum sp. nov.	1	Gallus domesticus	Bird	1	0	0	0	1	0	1	1	1	0	0	1	0	0	0	5	0	0	0	10.1017/S0031182021001864
14	Valadão	2023	Echinostoma maldonadoi n. sp.	Echinostomatidae		Brazil				America	Echinostoma maldonadoi n. sp.	1	Stenophysa marmorata	Mollusc	1	1	0	0	1	0	1	1	1	1	0	0	0	0	0	5	0	0	0	10.1017/S003118202300001X
15	Pérez-Ponce de León	2020	Creptotrema agonostomi	Allocreadiidae		Mexico	El Salvador	Guatemala	Costa Rica	America	0	0	Dajaus monticola	Fish	1	1	1	0	1	0	0	0	0	0	0	0	0	0	0	1	0	0	0	10.1017/S0022149X2000053X
16	Montes	2023	Clinostomum	Clinostomidae		Argentina				America	0	0	Australoheros scitulus, Cichlasoma dimerus, Pimelodella laticeps	Fish	1	0	0	0	0	0	0	0	0	1	0	0	0	0	0	1	0	0	0	10.1017/S0022149X23000706
17	Vermaak	2023	Proctoeces maculatus	Fellodistomidae		South Africa				Africa	0	0	Clinus superciliosus, Diplodus capensis, Sparodon durbanensis	Fish	1	1	0	0	1	1	0	0	0	1	0	0	0	0	0	3	0	0	0	10.1017/S0031182023001026
18	Hernández-Mena	2019	Auriculostoma tica n. sp., Wallinia anindoi n. sp.	Allocreadiidae		Costa Rica	Mexico	Guatemala		America	Auriculostoma tica n. sp., Wallinia anindoi n. sp.	1	Gymnotus maculosus, Astyanax aeneus	Fish	1	1	1	0	1	0	0	0	0	0	0	0	0	0	0	1	0	1	0	10.1007/s00436-018-6160-8
19	Faltýnková	2022	Diplostomum baeri	Diplostomidae		Russia				Asia	0	0	Larus canus	Bird	1	0	0	0	1	0	1	1	1	1	0	0	0	0	0	5	0	0	0	10.1017/S0031182021002092
20	Gagnon	2021	Quinqueserialis	Notocotylidae		Canada	United States			America	Quinqueserialis kinsellai n. sp.	1	Microtus	Mammal	1	0	0	0	1	0	0	0	0	1	0	0	0	0	0	2	0	0	0	10.1017/S0031182021000792
21	Soares	2023	Chauhanellus	Ancylodiscoididae		Brazil				America	Chauhanellus riograndinensis n. sp.	1	Genidens barbus, Genidens genidens	Fish	1	1	0	0	0	1	0	0	0	0	0	0	0	0	0	1	0	0	0	10.1017/S0022149X23000135
22	Pérez-Ponce de León	2015	Phyllodistomum cribbi n. sp., Phyllodistomum wallacei n. sp.	Goodeidae		Mexico				America	Phyllodistomum cribbi n. sp., Phyllodistomum wallacei n. sp.	2	Zoogoneticus quitzeoensis, Allotoca zacapuensis, Hubbsina turneri, Xenotaenia resolanae, Ilyodon furcidens, Allodontichthys tamazulae	Fish	1	0	1	0	1	0	0	0	0	1	0	0	0	0	0	2	0	0	0	10.11646/zootaxa.4013.1.6
23	Galaktionov	2024	Parvatrema	Gymnophallidae		Russia				America	0	0	Littorina saxatilis, Littorina squalida, Lacuna turrita, Onoba aculeus, Falsicingula kurilensis, Margarites helicinus, Lottia pelta	Mollusc	1	1	1	0	1	0	1	0	1	1	0	0	1	0	0	5	0	0	0	10.1016/j.ijpara.2024.02.002
24	Nak-On	2023	Orthocoelium	Paramphistomidae		Thailand				Asia	0	0	Bubalus bubalis, Bos taurus	Mammal	1	1	1	0	0	0	0	0	1	1	0	0	0	0	0	2	1	0	0	10.1016/j.vprsr.2023.100849
25	Krupenko	2022		Derogenidae		Russia				Europe	0	0	Limanda limanda, Gadus morhua, Myoxocephalus scorpius, Anarhichas lupus, Eleginus nawaga, Clupea pallasii marisalbi, Triglops murrayi, Buccinum scalariforme, Cryptonatica affinis, Amauropsis islandica, Euspira pallida,	Fish, mollusc	1	0	1	0	1	1	0	1	1	1	0	0	0	0	0	5	0	0	0	10.1017/S003118202200110X
26	Zedam	2023	Encotyllabe vallei	Capsalidae		Italy				Europe	0	0	Sparus aurata	Fish	1	1	0	0	1	0	0	0	0	1	0	0	0	0	0	2	0	0	0	10.1017/S0022149X23000688
27	García-Teh	2023	Stephanostomum minankisi n. sp.	Acanthocolpidae		Mexico				America	Stephanostomum minankisi n. sp.	1	Syacium papillosum	Fish	1	1	1	0	1	0	0	0	0	0	0	0	0	0	0	1	0	0	0	10.1017/S0022149X23000263
28	Díaz Pernett	2022	Posthodiplostomum	Diplostomidae		United States				America	0	0	Poecilia reticulata, Gambusia affinis, Dajaus monticola, Parachromis managuensis, Lepomis auritus, Lepomis macrochirus, Lepomis microlophus, Lepomis gibbosus, Micropterus salmoides, Micropterus dolomieu	Fish	1	1	0	0	0	0	0	0	0	1	0	0	0	0	0	1	0	0	0	10.1017/S0031182022001214
29	Rothman	2022	Gotocotyla acanthura, Cathucotyle cathuaui, Pricea multae, Pseudothoracocotyla ovalis	Gotocotylidae, Thoracocotylidae		Israel				Europe	0	0	Scomberomorus commerson	Fish	1	1	0	0	1	0	0	0	0	0	0	0	0	0	0	1	0	0	0	10.1007/s00436-022-07560-1
30	Sereno-Uribe	2022	Patagifer bilobus	Echinostomatidae		Mexico				America	0	0	Plegadis chihi, Eudocimus albus	Bird	1	0	0	0	1	0	1	1	1	0	0	1	0	0	0	5	0	0	0	10.1007/s00436-022-07526-3
31	Montes	2021	Clinostomum	Clinostomidae		Argentina				America	Clinostomum fergalliarii n. sp.	1	Cichlasoma dimerus, Psalidodon anisitsi, Pyrrhulina australis, Ardea cocoi	Fish, Bird	1	1	0	0	0	0	0	0	0	1	0	0	0	0	0	1	0	0	0	10.1007/s00436-021-07234-4
32	Liquin	2022	Auriculostoma ocloya n. sp.	Allocreadiidae		Argentina				America	Auriculostoma ocloya n. sp.	1	Heptapterus qenqo, Corydoras micracanthus, Psalidodon endy, Pisidium ocloya, Hyalella	Fish, Mollusc, Arthropod	1	1	0	0	1	0	0	0	1	0	0	0	0	0	0	2	0	0	0	10.1590/0001-3765202220200538
33	Magro	2023		Apocreadiidae		Australia	French Polynesia	New Caledonia	Palau	Oceania	Blendiella trigintatestis n. sp., Blendiella tridecimtestis n. sp.	2		Fish	1	1	0	0	1	0	0	0	1	1	0	0	0	0	0	3	0	0	0	10.1007/s11230-023-10093-5
34	Acosta	2018	Paracosmetocleithrum trachydorasi n. gen., n. sp., Demidospermus rhinelepisi n. sp.	Dactylogyridae,		Brazil				America	Paracosmetocleithrum trachydorasi n. gen., n. sp., Demidospermus rhinelepisi n. sp.	2	Trachydoras paraguayensis, Rhinelepis aspera	Fish	1	1	0	0	1	0	0	0	0	0	0	0	0	0	0	1	0	0	0	10.1016/j.parint.2017.09.012
35	Alves Dias	2020	Creptotrematina batalhensis n. sp.	Allocreadiidae		Brazil				America	Creptotrematina batalhensis n. sp.	1	Astyanax fasciatus, Astyanax lacustri	Fish	1	1	0	0	1	0	0	0	1	0	0	0	0	0	0	2	0	0	0	10.1017/S0022149X20000474
36	Bray	2022	Preptetos	Lepocreadiidae		Australia	French Polynesia	New Caledonia	Japan, Palau	Ocenia, Asia	Preptetos allocaballeroi n. sp., Preptetos paracaballeroi n. sp., Preptetos pearsoni n. sp., Preptetos prudhoei n. sp., Preptetos quandamooka n. sp. and Preptetos zebravaranus n. sp.	6		Fish	1	1	0	0	1	0	0	0	1	1	0	0	0	0	0	3	0	0	0	10.1016/j.ijpara.2021.08.004
37	Camargo	2019	Pseudomazocraes sulamericana n. sp., Pseudomazocraes selene, Cemocotyle carangis, Zeuxapta seriolae	Chauhaneidae, Heteraxinidae,	Mazocraeidea	Brazil				America	Pseudomazocraes sulamericana n. sp.	1	Selene vomer, Caranx latus, Seriola lalandi	Fish	1	0	0	0	1	1	1	1	1	1	0	0	0	0	0	6	0	0	0	10.1017/S0022149X18000949
38	Azizi	2021	Pauciconfibula trachini, Pauciconfibula draconis	Microcotylidae		Algeria	Tunisia	Italy		Africa, Europe	0	0	Trachinus radiatus, Trachinus draco	Fish	1	1	0	0	0	0	0	0	0	1	0	0	0	0	0	1	0	0	0	10.1007/s00436-021-07097-9
39	Malsawmtluangi	2023	Prosorhynchoides aspinosus n. sp.	Bucephalidae		India				Asia	Prosorhynchoides aspinosus n. sp.	1	Xenentodon cancila	Fish	1	1	1	0	1	0	0	0	1	0	0	0	0	0	0	2	0	0	0	10.1016/j.parint.2022.102690
40	Nitta	2022	Kannaphallus leptosomus n. sp.	Heteraxinidae		Malaysia				Asia	Kannaphallus leptosomus n. sp.	1	Scyris indica	Fish	1	1	0	0	1	0	0	0	0	1	0	0	0	0	0	2	0	0	0	10.1007/s11230-022-10048-2
41	Mathews	2021	Ameloblastella pirarara sp. n.	Dactylogyridae		Brazil				America	Ameloblastella pirarara sp. n.	1	Phractocephalus hemioliopterus	Fish	1	1	0	0	1	0	0	0	0	0	0	0	0	0	0	1	0	0	0	10.1016/j.micpath.2021.105077
42	Hasuike	2024	Urocleidoides luquei n. sp.	Dactylogyridae		Brazil				America	Urocleidoides luquei n. sp.	1	Hemiodus orthonops	Fish	1	0	0	0	1	0	0	0	0	1	0	0	0	0	0	2	0	0	0	10.1017/S0022149X23000925
43	de Aguiar	2022	Pauciconfibuloides amazonica gen. n. sp. n.	Microcotylidae		Brazil				America	Pauciconfibuloides amazonica gen. n. sp. n.	1	Plagioscion squamosissimus	Fish	1	1	1	0	1	1	0	0	0	0	0	0	0	0	0	2	0	0	0	10.1016/j.parint.2021.102489
44	Vainutis	2021	Crepidostomum, Stephanophiala	Allocreadiidae		Russia	Japan			Asia	Crepidostomum achmerovi sp. nov.	1	Barbatula toni, Pungitius tymensis, Salvelinus malma, Salvelinus curilus, Salvelinus leucomaenis, Oncorhynchus masou	Fish	1	1	0	0	1	0	0	0	0	1	0	0	0	0	0	2	0	0	0	10.1016/j.parint.2021.102412
45	Enabulele	2023	Echinostoma revolutum (s.s.), Echinoparyphium recurvatum, Echinoparyphium aconiatum, Hypoderaeum conoideum	Echinostomatidae		United Kingdom				Europe	0	0	Lymnaeidae, Physidae, Planorbidae	Mollusc	1	1	0	0	0	0	1	1	1	1	0	1	0	0	0	5	0	0	0	10.1371/journal.pone.0270672
46	Acosta	2019	Nanayella gen. n.	Dactylogyridae		Brazil	Peru			America	Nanayella aculeatrium gen. n. et sp. n., Nanayella fluctuatrium gen. n. et sp. n., Nanayella amplofalcis gen. n. et sp. n., Nanayella processusclavis gen. n. et sp. n.	4	Sorubim lima, Hemisorubim platyrhynchos	Fish	1	1	0	0	1	0	0	0	0	0	0	0	0	0	0	1	0	0	0	10.14411/fp.2019.004
47	Faltýnková	2022	Elytrophalloides oatesi, Genolinea bowersi, Lecithaster macrocotyle, Lepidapedon garrardi, Macvicaria pennelli, Neolebouria georgiensis,	Hemiuridae, Lecithasteridae, Opecoelidae, Lepidapedidae						Antarctica	0	0	Notothenia coriiceps, Gymnodraco acuticeps, Parachaenichthys charcoti, , Chaenocephalus aceratus, Champsocephalus gunnari	Fish	1	1	0	0	1	0	0	0	0	1	0	1	0	0	0	3	0	0	0	10.1007/s11230-022-10041-9
48	García-Vásquez	2019	Gyrodactylus chiapaneco n. sp., Gyrodactylus guatopotei n. sp. and Gyrodactylus tlaloci n. sp.	Gyrodactylidae		Mexico				America	Gyrodactylus chiapaneco n. sp., Gyrodactylus guatopotei n. sp. and Gyrodactylus tlaloci n. sp.	3	Poeciliopsis hnilickai, Tlaloc labialis	Fish	1	0	0	0	0	0	1	1	1	0	0	0	0	0	0	3	0	0	0	10.2478/s11686-019-00088-y
49	da Silva	2021	Wallinia caririensis n. sp.	Allocreadiidae		Brazil				America	Wallinia caririensis n. sp.	1	Astyanax bimaculatus	Fish	1	1	0	0	1	0	0	0	0	0	0	0	0	0	0	1	0	0	0	10.1007/s00436-020-06948-1
50	Nejat	2023	Paradiplozoon	Diplozoidae		Iraq	Iran	Turkey		Asia	Paradiplozoon koubkovae n. sp.	1	Cyprinoid species, Vimba vimba	Fish	1	1	0	0	0	0	0	0	1	0	0	0	0	0	0	1	0	0	0	10.1017/S0031182023000446
51	Benovics	2024	Dactylogyrus, Gyrodactylus, Dogielius, Paradiplozoon	Dactylogyridae, Gyrodactylidae, Diplozoidae		Iraq				Asia	Dactylogyrus anoigeus n. sp., Dactylogyrus medicus n. sp., Dactylogyrus regius n. sp., Dactylogyrus rivalis n. sp., Gyrodactylus azeezsaeedi n. sp., Gyrodactylus blazeki n. sp., Gyrodactylus iraqemembranatus n. sp., Gyrodactylus jurajdai n. sp., Gyrodactylus mhaiseni n. sp., Gyrodactylus sandai n. sp., Gyrodactylus satanicus n. sp., Gyrodactylus vukicae n. sp.	12	Acanthobrama marmid, Alburnus sellal, Alburnus sp., Barbus lacerta, Carasobarbus luteus, Paracapoeta trutta, Capoeta umbla, Cyprinion macrostomum, Garra rufa, Chondrostoma regium, Luciobarbus barbulus, Squalius berak , Squalius lepidus	Fish	1	1	0	0	0	1	1	1	1	0	0	0	0	0	0	4	0	0	0	10.1017/S0031182023001348
52	Duong	2023	Hysterolecitha	Lecithasteridae		Australia				Oceania	Hysterolecitha melae n. sp., Hysterolecitha phisoni n. sp.	2		Fish	1	1	0	0	0	0	0	0	1	1	0	0	0	0	0	2	0	0	0	10.1007/s11230-023-10092-6
53	Hernández-Mena	2016	Auriculostoma lobata n. sp.	Allocreadiidae		Mexico				America	Auriculostoma lobata n. sp.	1	Brycon guatemalensis	Fish	1	1	1	0	1	0	1	1	1	0	0	0	0	0	0	4	0	0	0	10.11646/zootaxa.4196.2.5
54	Taglioretti	2020	Gyrodactylus marplatensis n. sp., and Gyrodactylus pampeanus n. sp.	Gyrodactylidae		Argentina				America	Gyrodactylus marplatensis n. sp., and Gyrodactylus pampeanus n. sp.	1	Cnesterodon decemmaculatus	Fish	1	0	0	0	0	0	1	1	1	0	1	0	0	0	0	4	0	0	0	10.1007/s00436-020-06680-w
55	Gonchar	2021	Catatropis	Notocotylidae		Russia	Iceland			Europe	Catatropis onobae sp. nov.	1	Somateria mollissima, Onoba aculeus	Bird, Mollusc	1	1	0	0	1	0	1	0	0	0	0	0	0	0	0	2	0	0	0	10.1017/S0031182020001808
56	Sereno-Uribe	2013	Clinostomum marginatum, Clinostomum tataxumui n. sp.	Clinostomidae		Mexico				America	Clinostomum tataxumui n. sp.	1	Ardea alba, Dormitator maculatus, Ardea herodias, Tigrisoma mexicanum, Petenia splendida, Dormitator latifrons, Catostomus nebuliferus, Characodon lateralis, Cyprinodon meeki, Notropis sp., Catostomus sp.	Bird, Fish	1	1	0	0	0	0	1	1	1	1	0	0	0	0	0	4	0	0	0	10.1007/s00436-013-3457-5
57	Pérez-Del-Olmo	2019	Lepidapedon	Lepidapedidae		Spain				Europe	0	0	Lepidion lepidion , Mora moro, Coelorinchus mediterraneus, Trachyrincus scabrus, Phycis blennoides	Fish	1	1	0	0	1	0	0	0	0	0	0	1	0	0	0	2	0	0	0	10.1007/s11230-019-09845-z
58	Bouguerche	2024	Derogenes varicus, Derogenes abba n. sp.	Derogenidae		Sweden	Norway			Europe	Derogenes abba n. sp.	1	Melanogrammus aeglefinus, Eutrigla gurnardus, Trachinus draco, Merluccius merluccius, Hippoglossoides platessoides	Fish	1	1	0	0	1	0	0	0	1	1	0	0	0	0	0	3	0	0	0	10.1051/parasite/2024024
59	Chougar	2019	Fasciola hepatica	Fasciolidae		Algeria				Africa	0	0	Bos taurus	Mammal	1	0	0	0	0	0	1	1	1	1	0	1	0	1	0	6	0	0	0	10.1007/s00436-019-06270-5
60	Vermaak	2023	Coitocaecum	Opecoelidae		South Africa				Africa	Coitocaecum brayi sp. n.	1	Clinus superciliosus	Fish	1	1	0	0	1	0	1	1	1	1	0	0	0	0	0	5	0	0	0	10.14411/fp.2023.015
61	O'Dwyer	2015	Notocotylidae gen. sp., Renicola sp., Gorgocephalus sp., Parorchis sp.	Notocotylidae, Renicolidae, Gorgocephalidae, Philophthalmidae		Australia				Oceania	0	0	Austrolittorina unifasciata	Mollusc	1	1	1	0	1	0	0	0	0	0	0	0	0	0	0	1	0	0	0	10.1007/s00436-015-4436-9
62	López-Caballero	2019	Rhopalias	Echinostomatidae		Mexico				America	Rhopalias oochi sp. nov.	1	Didelphis marsupialis	Mammal	1	0	0	0	0	0	1	1	1	1	0	0	0	0	0	4	0	0	0	10.3897/zookeys.854.34549
63	Pelegrini	2019	Tylodelphys sp. and Diplostomidae gen. sp.	Diplostomidae		Brazil				America	0	0		Fish	1	1	1	0	0	0	0	0	0	1	0	0	0	0	0	1	0	0	0	10.1007/s00436-019-06362-2
64	Kitayama	2021	Rhytidodoides sp.	Rhytidodidae		Japan				Asia	0	0	Chelonia mydas	Reptile	1	1	0	0	1	0	0	0	1	1	0	0	0	0	0	3	0	0	0	10.1016/j.parint.2021.102377
65	Bouguerche	2019	Microcotyle erythrini	Microcotylidae		Algeria				Africa	Microcotyle isyebi n. sp.	1	Boops boops	Fish	1	1	0	0	0	0	0	0	0	1	0	0	0	0	0	1	0	0	0	10.1007/s00436-019-06293-y
66	Buddhachat	2019	Echinostoma revolutum, Hypoderaeum conoideum	Echinostomatidae		Thailand				Asia	0	0	Filopaludina martensi	Mollusc	1	0	0	1	0	1	0	0	0	1	0	1	0	0	0	3	0	0	0	10.1007/s00436-019-06322-w
67	Vélez-Sampedro	2022	Oligogonotylus andinus sp. nov.	Cryptogonimidae		Colombia				America	Oligogonotylus andinus sp. nov.	1	Aroapyrgus colombiensis, Poecilia caucana, Andinoacara latifrons	Fish, Mollusc	1	1	0	0	0	0	0	0	1	1	0	0	0	0	0	2	0	0	0	10.3897/zookeys.1115.75538
68	de León	2016	Paracreptotrema	Allocreadiidae		Mexico	Guatemala	Honduras	Costa Rica	America	Pseudoparacreptotrema macroacetabulata n. sp., Pseudoparacreptotrema n. gen.	1	Profundulus spp., Poeciliidae, Priapichthys annectens, Xiphophorus malinche	Fish	1	1	1	0	1	0	0	0	0	0	0	0	0	0	0	1	0	0	0	10.1645/15-815
69	Huston	2019	Koseiria	Enenteridae		Australia	French Polynesia	South Africa	Japan, Palau	Oceania, Asia, Africa	Koseiria argalea n. sp., Koseiria laiphopharophora n. sp., Koseiria pyknophora n. sp.	3	Kyphosus, Chaetodontoplus meredithi	Fish	1	1	0	0	1	0	0	0	1	0	0	0	0	0	0	2	0	0	0	10.1016/j.ijpara.2019.07.001
70	Aguiar	2017	Pavanelliella	Dactylogyridae		Brazil				America	Pavanelliella jarii sp. n.	1	Brachyplatystoma rousseauxii, Leiarius marmoratus, Pimelodus blochii, Pimelodus ornatus, Pinirampus pirinampu, Platynematichthys notatus, Phractocephalus hemioliopterus, Pseudoplatystoma punctifer, Pseudoplatystoma tigrinum, Zungaro zungaro, Pimelodus maculatus, Pimelodus microstoma	Fish	1	1	0	0	0	1	1	0	0	0	0	0	0	0	0	2	0	0	0	10.1016/j.parint.2017.09.003
71	Waki	2024	Paradistomum	Dicrocoeliidae		Japan				Asia	Paradistomum dextra	1	Pareas iwasakii	Mollusc	1	1	0	0	1	0	0	0	0	0	0	0	0	0	0	1	0	0	0	10.1007/s11230-024-10164-1
72	Sokolov	2019	Asaccotrema vietnamiense n. sp.	Lissorchiidae		Vietnam				Asia	Asaccotrema vietnamiense n. sp.	1	Rasbora paviana	Fish	1	1	0	0	1	0	0	0	0	0	0	0	0	0	0	1	0	0	0	10.11646/zootaxa.4674.4.4
73	Santoro	2020		Spirorchiidae		Italy				Europe	0	0	Caretta caretta	Reptile	1	0	0	0	0	0	0	0	1	0	0	0	0	0	0	1	1	0	0	10.1186/s13071-020-3922-9
74	Montes	2022	Dolichorchis lacombeensis	Diplostomidae		Argentina				America	0	0	Erythrinus cf. Erythrinus	Fish	1	0	0	0	1	0	1	1	1	1	0	0	0	0	0	5	0	0	0	10.1017/S0022149X22000487
75	Calhoun	2019	Clinostomum marginatum	Clinostomidae		United States				America	0	0	(Anaxyrus boreas, Pseudacris regilla, Lithobates catesbeiana, Taricha granulosa, Taricha torosa, Gambusia affinis, Micropterussalmoides, Lepomis macrochirus, Lepomis microlophus, Lepomis cyanellus	Amphibian, Fish	1	0	0	0	1	1	1	1	1	1	0	0	0	0	0	6	0	0	0	10.1017/S0022149X18001244
76	Blasco-Costa	2014	Diplostomum	Diplostomidae		Iceland				Europe	0	0	Gasterosteus aculeatus, Salmo trutta fario, Salvelinus alpinus, Radix peregra	Fish, Mollusc	1	0	1	0	0	0	1	1	1	1	0	0	0	0	1	5	0	0	0	10.1016/j.ijpara.2014.04.009
77	Soares	2021	Susanlimocotyle narina n. gen. n. sp, Chauhanellus	Dactylogyridae, Ancylodiscoididae		Brazil				America	Susanlimocotyle narina n. gen. n. sp	1	Sciades herzbergii	Fish	1	1	0	0	1	0	1	1	1	0	0	0	0	0	0	4	0	0	0	10.1016/j.parint.2020.102271
78	Bouguerche	2020	Pseudaxine trachuri	Gastrocotylidae		Algeria				Africa	0	0	Trachurus trachurus, Boops boops	Fish	1	1	0	0	0	0	0	0	0	1	0	0	0	0	0	1	0	0	0	10.1051/parasite/2020046
79	Blasco-Costa	2019	Atriophallophorus winterbourni n. sp.	Microphallidae		New Zealand				Oceania	Atriophallophorus winterbourni n. sp.	1	Potamopyrgus antipodarum	Mollusc	1	1	1	0	1	0	0	0	1	1	0	0	1	0	0	4	0	0	0	10.1017/S0022149X19000993
80	García-Vásquez	2018	Gyrodactylus montealbani n. sp., Gyrodactylus zapoteco n. sp.	Gyrodactylidae		Mexico				America	Gyrodactylus montealbani n. sp., Gyrodactylus zapoteco n. sp.	2	Profundulus oaxacae	Fish	1	0	0	0	1	1	1	1	1	0	0	0	0	0	0	5	0	0	0	10.1016/j.parint.2018.03.003
81	García-Varela	2016	Tylodelphys aztecae n. sp.	Diplostomidae		Mexico				America	Tylodelphys aztecae n. sp.	1	Podilymbus podiceps, Goodea atripinnis, Girardinichthys multiradiatus, Chapalichthys encaustus, Hubbsina turneri, Skiffia lermae, Gila conspersa	Fish, Bird	1	1	0	0	0	0	1	1	1	1	0	0	0	0	0	4	0	0	0	10.1017/S0022149X15000917
82	Tsuchida	2024	Mesocoelium	Mesocoeliidae		Japan				Asia	0	0		Amphibian	1	0	0	0	1	0	0	0	0	1	0	0	0	0	0	2	0	0	0	10.1007/s11230-023-10126-z
83	Selbach	2015	Diplostomum	Diplostomidae		Germany				Europe	0	0	Radix auricularia, Stagnicola palustris, Radix peregra, Lymnaea stagnalis	Mollusc	1	0	1	0	0	0	1	1	1	1	0	0	0	0	0	4	0	0	0	10.1186/s13071-015-0904-4
84	Kmentová	2020		Cryptogonimidae		Zambia	Democratic Republic of the Congo			Africa	Neocladocystis bemba n. sp., Neocladocytis biliaris n. sp., Tanganyikatrema fusiforma n. sp., Grandifundilamena novemtestes n. sp.,	4	Lates angustifrons, mariae, microlepis, stappersii	Fish	1	1	0	0	1	0	0	0	0	1	0	0	0	0	0	2	0	0	0	10.1186/s13071-020-3913-x
85	Nitts	2020	Gobioecetes longibasais n. sp.	Gobiidae		Japan				Asia	Gobioecetes longibasais n. sp.	1	Rhinogobius similis	Fish	1	1	0	0	1	1	1	1	0	0	0	0	0	0	0	4	0	0	0	10.1007/s11230-020-09905-9
86	Blasco-Costa	2016	Apatemon, Australapatemon	Strigeidae		New Zealand				Oceania	0	0	Potamopyrgus antipodarum, Barbronia weberi, Gobiomorphus cotidianus, Anas platyrhynchos, Phalacrocorax punctatus	Fish, Mollusc, Bird, Annelid	1	1	0	0	1	0	1	1	1	1	0	0	0	0	0	5	0	0	0	10.1007/s00436-015-4744-0
87	Alves	2020	Zygocotyle lunata	Zygocotylidae		Brazil				America	0	0	Biomphalaria straminea	Mollusc	1	1	0	0	1	0	0	1	1	1	0	0	0	0	0	4	0	0	0	10.1007/s00436-020-06749-6
88	Vermaak	2021	Cardiocephaloides	Strigeidae		South Africa				Africa	0	0	Clinus superciliosus, Clinus cottoides	Fish	1	0	0	0	1	0	0	0	1	1	0	0	0	0	0	3	0	0	0	10.14411/fp.2021.007
89	Santos-Neto	2024	Telethecium tiquira sp. n., Diaphorocleidus forficata sp. n.	Dactylogyridae		Brazil				America	Telethecium tiquira sp. n., Diaphorocleidus forficata sp. n.	2	Bryconops melanurus	Reptile	1	1	0	0	1	0	0	0	0	0	0	0	0	0	0	1	0	0	0	10.11646/zootaxa.5410.2.4
90	Georgieva	2014	Echinostoma 'revolutum'	Echinostomatidae		Austria	Bulgaria	Czech Republic	Finland, Germany, Hungary, Poland, Slovak Republic.	Europe	0	0	Lymnaea stagnalis, Radix auricularia, R. peregra, Stagnicola palustris, Planorbis planorbis, P. carinatus, Planorbarius corneus, Anisus leucostoma, A. vortex, Bathyomphalus contortus, Gyraulus albus, G. acronicus, G. crista, Segmentina nitida, Ancylus fluviatilis, Viviparus acerosus (Bourguignat)]	Mollusc	1	0	0	0	1	0	0	0	0	0	0	1	0	0	0	2	0	0	0	10.1186/s13071-014-0520-8
91	Martínez-Salazar	2010	Langeronia macrocirra, Langeronia cf. parva	Pleurogenidae		Mexico				America	0	0	Lithobates vaillanti, Lithobates Berlandieri, Rhinella marina	Amphibian	1	0	1	0	0	0	0	0	1	1	0	0	0	0	0	2	0	0	0	10.3109/19401736.2010.517835
92	Otachi	2015	Tylodelphys	Diplostomidae		Kenya				Africa	0	0	Cyprinus carpio, Barbus paludinosus, Oreochromis leucostictus, Tilapia zillii, Micropterus salmoides	Fish	1	0	0	0	0	0	0	0	0	1	0	0	0	0	0	1	0	0	0	10.1017/S0022149X14000170
93	Dmitrieva	2018	Xenoligophoroides cobitis	Ancyrocephalidae		Italy	Russia			Europe	0	0	Gobius cobitis	Fish	1	0	0	0	1	0	0	0	0	0	0	0	0	0	0	1	0	0	0	10.1007/s11230-018-9805-1
94	Řehulková	2020	Dactylogyrus	Dactylogyridae		Bosnia and Herzegovina	Croatia	Greece		Europe	Dactylogyrus remi n. sp., Dactylogyrus romuli n. sp., Dactylogyrus recisus n. sp., Dactylogyrus octopus n. sp., Dactylogyrus vukicae n. sp., Dactylogyrus leptus n. sp., Dactylogyrus sandai n. sp.	7	Luciobarbus albanicus, Luciobarbus graecus, Pachychilon macedonicum, Tropidophoxinellus spartiaticus, Delminichthys adspersus, Chondrostoma knerii, Telestes karsticus	Fish	1	0	0	0	0	1	1	1	0	0	0	0	0	0	0	3	0	0	0	10.1051/parasite/2020059
95	Mendoza-Palmero	2017	Parasciadicleithrum octofasciatum n. gen., n. sp.	Dactylogyridae		Mexico				America	Parasciadicleithrum octofasciatum n. gen., n. sp.	1	Rocio octofasciata	Fish	1	1	0	0	1	0	0	0	0	0	0	0	0	0	0	1	0	0	0	10.1016/j.parint.2017.01.006
96	Ebert	2024	Urocleidoides curvocuspidis n. sp.	Dactylogyridae		Brazil				America	Urocleidoides curvocuspidis n. sp.	1	Schizodon nasutus	Fish	1	0	0	0	1	0	0	0	0	1	0	0	0	0	0	2	0	0	0	10.1017/S0022149X23000962
97	Faltýnková	2014	Diplostomum	Diplostomidae		Iceland				Europe	Putative new species	5	Gasterosteus aculeatus, Salmo trutta fario, Salvelinus alpinus, Radix peregra	Fish, Mollusc	1	0	1	0	0	0	1	1	1	1	0	0	0	0	0	4	0	0	0	10.1007/s11230-014-9517-0
98	Lopez-Verdejo	2024	Protocotyle grisea, Protocotyle taschenbergi, Otodistomum veliporum	Hexabothriidae, Azygiidae		Italy				Europe	0	0	Hexanchus griseus	Fish	1	1	0	0	1	1	0	0	0	0	0	0	0	0	0	2	0	0	0	10.1111/jfb.15703
99																														0

## Sheet: Cestoda
	Reference	Year	species	Family	Superfamilia	Country 1	Country 2	Country 3	Other countries	Continent	New species?	Number of new species	Host	Host group	Morphometry and light microscopy	Staining methods	SEM	28S	18S	ITS1	5.8S	ITS2	COI	COII	ND1	HDP2	elp	atp6	Molecular analysis	Histopathology	Ecology	Epidemiology	doi
1	Santoro	2020	Molicola uncinatus, Gymnorhynchus gigas	Gymnorhynchidae		Italy				Europe	0	0	Brama brama	Fish	1	0	1	1	1	0	0	0	0	0	0	0	0	0	2	0	0	0	10.3389/fvets.2022.909163
2	Lopez-Verdejo	2024	Crossobothrium dohrnii, Clistobothrium sp., Grillotia acanthoscolex,Grillotia adenoplusia	Phyllobothriidae		Italy				Europe	0	0	Hexanchus griseus	Fish	1	1	0	1	1	0	0	0	0	0	0	0	0	0	2	0	0	0	10.1111/jfb.15703
3	Galimberti	2012	Taenia taeniaeformis	Taeniidae		Italy				Europe	0	0	Felis silvestris catus, Felis silvestris silvestris	Mammal	1	0	0	0	0	0	0	0	1	0	0	0	0	0	1	0	0	0	10.1111/j.1755-0998.2011.03110.x
4	Oosthuizen	2022	Eniochobothrium acostae n. sp.	Lecanicephalidea		South Africa				Africa	Eniochobothrium acostae n. sp.	1	Rhinoptera jayakari	Fish	1	1	0	1	0	0	0	0	1	0	0	0	0	0	2	0	0	0	10.1016/j.ijppaw.2022.08.011
5	Martins	2023	Monoecocestus	Anoplocephalidae		Argentina				America	0	0	Sigmodontinae	Mammal	1	0	0	0	0	1	0	0	1	0	0	0	0	0	2	0	0	0	10.11646/zootaxa.5380.1.3
6	Panti-May	2024	Taenia	Taeniidae		Mexico				America	0	0	Panthera onca	Mammal	1	1	1	1	0	0	0	0	1	0	0	0	0	0	2	0	0	0	10.1645/23-56
7	Rojas	2019	Taenia saginata	Taeniidae		Venezuela				America	0	0	Homo sapiens	Mammal	1	0	0	0	0	0	0	0	0	0	0	1	0	0	1	0	0	0	10.1017/S0022149X1900021X
8	Taleb-Hossenkhan	2012	Bertiella studeri	Anoplocephalidae		Mauritius				Africa	0	0	Homo sapiens	Mammal	0	0	0	0	1	0	0	0	0	0	0	0	0	0	1	0	0	0	10.1007/s00436-011-2550-x
9	Van Der Spuy	2020	A. microhabentes sp. n., A. microtenuis sp. n., A. crassus sp. n., and A. dolichocollum sp. n.	Onchoproteocephalidea		South Africa				Africa	A. microhabentes sp. n., A. microtenuis sp. n., A. crassus sp. n., and A. dolichocollum sp. n.	4	Raja straeleni	Fish	1	1	1	0	0	0	0	0	0	0	0	0	0	0	0	0	0	0	10.14411/fp.2020.036
10	Bueno	2024	Semiorbiseptum scobinae comb. nov. amended, Semiorbiseptum beitae sp. nov., Semiorbiseptum marquesi sp. nov., Escherbothrium molinae, Escherbothrium cielochae sp. nov.	Escherbothriidae		United States	Brazil	Chile	Costa Rica, Mexico, United Kingdom, South Africa		Semiorbiseptum beitae sp. nov., Semiorbiseptum marquesi sp. nov., Escherbothrium cielochae sp. nov.	3	Sympterygia brevicaudata, Psammobatis scobina, Urotrygon chilensis, Urotrygon rogersi, Psammobatis normani, Sympterygia bonapartii, Acroteriobatus annu-latus		1	1	1	1	0	0	0	0	0	0	0	0	0	0	1	0	0	0	10.1071/IS23056
11	Arrabal	2017	Echinococcus oligarthrus	Taeniidae		Argentina				America	0	0		NI	1	1	0	0	0	0	0	0	1	0	1	0	1	1	4	0	0	0	10.1016/j.vetpar.2017.03.019
